# Supplementary material for: Effects of cognate, non-cognate and synthetic CXCR4 and ACKR3 ligands on human lung endothelial cell barrier function
Source: PLoS One. 2017 Nov 10;12(11):e0187949. doi: 10.1371/journal.pone.0187949 (PMC5681266; doi:10.1371/journal.pone.0187949)
Supplement: S1 Dataset — (XLSX) [file pone.0187949.s001.xlsx]

## Sheet: Fig. 1
RFU
Time	No treatment												CXCL12												Ubi												AMD3100												CXCL11
10	38	39	40	43	44	45	47	42	42	42	43	51	42	44	43	42	56	53	49	46	45	46	43	53	54	51	42	53	77	51	47	57	58	44	42	49	52	49	47	43	54	52	52	51	46	47	46	53	59
20	55	53	57	63	86	69	64	63	75	72	68	64	52	56	48	50	47	50	50	55	44	56	47	49	73	71	49	72	67	60	68	75	64	52	67	61	78	68	77	62	69	67	65	63	68	57	65	73	83
30	68	63	67	69	101	94	89	112	93	95	101	91	47	58	49	50	45	51	45	52	54	47	54	48	86	71	48	78	95	77	83	113	83	90	97	78	94	67	77	67	77	74	81	79	74	80	84	92	101
40	116	117	118	119	124	129	111	132	118	112	120	122	56	61	54	56	41	57	48	56	53	42	45	52	118	110	73	114	103	99	108	130	94	92	90	110	146	97	120	117	98	92	120	116	111	118	104	122	128
55	118	103	118	121	135	142	134	155	134	128	139	152	48	58	47	55	43	61	51	56	45	53	56	49	112	108	67	111	141	118	145	202	135	123	118	148	148	99	125	106	115	122	157	140	111	125	135	139	144
75	172	138	171	177	185	188	176	221	185	198	199	226	53	64	56	61	55	77	65	69	60	61	54	57	154	155	119	155	165	157	174	235	186	180	195	175	218	143	183	171	134	144	187	198	173	172	193	204	174
135	208	186	199	200	470	307	276	320	350	363	349	392	53	56	55	67	80	89	73	86	81	86	87	76	160	152	110	160	328	230	285	398	379	315	348	300	190	136	145	150	273	225	263	333	348	320	337	270	172
195	356	260	313	316	439	366	331	429	353	428	380	405	76	80	73	99	78	131	96	110	103	102	99	117	234	218	172	228	367	338	336	441	395	373	381	412	338	209	238	280	270	318	314	322	356	372	375	372	272
255	353	303	365	350	598	533	464	545	521	599	563	506	84	93	75	104	103	149	112	133	126	139	127	171	235	228	191	232	399	345	447	547	527	600	532	484	299	201	251	264	286	373	356	396	455	502	590	518	270
[truncated: 35 more columns]

## Sheet: Fig. 2
Fig. 2A
RFU
Time	No treatment												Thrombin 100 nM												Thrombin 50 nM												Thrombin 40 nM												Thrombin 30 nM
10	97	98	110	111	118	112	112	124	43	42	41	44	204	184	155	165	130	146	199	248	83	56	49	57	115	125	137	165	130	121	137	156	105	51	51	72	131	112	111	136	143	150	157	146	93	46	42	55	97
20	121	132	134	110	133	131	133	129	50	50	39	66	427	390	422	338	320	418	363	430	200	207	40	187	654	387	210	292	349	291	260	410	378	289	280	326	409	279	293	264	319	297	320	326	218	109	87	319	144
30	146	141	134	130	136	101	129	137	83	61	80	121	594	638	617	817	491	495	552	557	441	497	511	509	592	833	593	636	521	460	462	601	472	431	609	466	585	609	580	513	601	451	558	569	513	404	334	638	161
40	122	138	125	118	132	140	144	139	121	94	74	57	658	723	808	768	616	686	872	960	509	698	386	564	784	798	559	663	653	721	699	795	466	490	416	737	694	650	613	691	700	621	732	718	638	679	720	415	151
55	163	169	144	140	162	151	150	144	113	70	75	146	1100	945	785	1168	874	1169	978	1107	1021	670	1201	1331	1176	1231	727	891	1065	1015	763	979	701	1187	914	1108	1048	983	803	870	1139	853	932	1117	1404	1018	1001	1126	189
75	194	195	158	160	160	156	147	171	178	89	107	157	1225	993	1197	1309	1162	1360	1404	1297	1644	1225	929	1798	1474	1447	1356	1138	1591	1087	1090	1667	2612	1032	1510	1257	1883	1188	987	1167	1498	924	1345	1205	2413	1556	1278	1600	264
135	222	207	158	165	215	211	275	277	224	120	147	267	1280	1268	1319	1502	1869	1808	1837	1988	1273	1286	1564	2510	1271	1427	1105	1453	2640	1881	2228	2284	1554	1374	1958	1957	1357	1071	1183	1261	1884	1555	1802	2697	1524	1460	1489	1829	254
195	280	230	188	247	341	247	251	346	243	156	177	300	1659	1401	1365	1673	2309	2317	2398	2966	2114	1757	1728	2315	1625	1629	1342	1660	2234	2029	1606	2513	2010	1640	1701	2209	1600	1392	1445	1708	2018	1491	1584	2043	1817	1981	1533	2069	372
255	382	334	228	317	281	232	279	389	415	199	208	429	2825	2004	2099	2089	2591	2863	2250	3173	2041	1649	1560	2788	2666	2490	1851	2015	2602	2007	2068	2263	2085	1581	1828	1994	2264	1800	1662	1961	1422	1579	1533	2093	1904	1709	1747	1856	315
Fig. 2B
RFU
Dose	255 min								55 min								135 min
0	0	0	0	0	0	0	0	0	0	0	0	0	0	0	0	0	0	0	0	0	0	0	0	0
10	0	0	0	0	0	0	0	1.17987	2.04873	3.98671	0.221484	0	0	1.3289	1.82724	1.21816	1.13994	0.43239	0	0	0	0	0.196541	0.825472
20	27.0215	31.1469	18.3416	16.5264	4.21617	0	0	0	31.34	36.2126	24.3079	24.9723	2.04873	5.37099	3.65449	3.87597	26.2579	32.3113	17.2563	17.4921	6.09277	4.71698	4.00943	6.32862
30	0.321782	1.41089	0	0	30.0578	33.6221	28.2426	41.5759	2.04873	6.42303	1.49502	0.387597	26.9657	37.2647	28.7375	39.258	1.49371	1.88679	0	0	46.1478	31.6824	32.6651	44.9293
40	64.6452	49.3317	44.7772	54.6452	36.8564	42.038	40.5198	59.0016	49.6124	46.0133	36.0465	39.7564	54.6512	38.8151	43.1894	53.433	44.8506	33.6085	38.011	41.077	65.566	52.6337	62.3428	97.5236
50	77.9125	72.104	51.0149	56.4274	75.8003	56.1634	58.1766	64.6122	56.6999	59.7453	31.8383	40.9192	50.5537	47.7852	33.8317	45.7918	41.4701	47.6022	34.945	48.6242	95.283	65.4481	79.088	81.2893
100	83.1601	56.0644	59.1997	58.8696	75.4373	84.4142	64.1832	94.6452	52.4917	43.9092	35.0498	56.2569	39.9778	56.3123	45.7364	52.8793	41.8239	41.3522	43.3569	50.5503	64.9764	62.5786	63.7186	69.6541
[truncated: 47 more columns]

## Sheet: Fig. 3
Fig 3A
RFU	Thrombin		Thrombin+CXCL12		Thrombin+Ub		No treatment
Time	mean	SEM	mean	SEM	mean	SEM	mean	SEM
10	100.55	10.4987	86.1	3.81748	90.55	7.93045	73.7	2.97543
20	173.4	26.6291	148.8	16.9186	166.55	20.1031	80.45	3.29072
30	273.55	45.6746	197.85	17.5648	261.35	37.0656	91.1	4.2667
40	394.7	52.4751	293	24.3148	345.15	52.3341	103.1	7.69549
55	675.9	99.9102	393.45	44.9421	491.1	81.7864	131.8	14.8018
75	778.35	110.969	436.35	49.6109	632.25	103.562	154.8	18.7739
135	920.85	137.783	477.8	61.7098	726.8	133.004	180.15	22.9713
195	1078.75	174.582	542.9	75.8093	790.75	144.119	256.5	52.4188
Fig 3B and C
RFU	No treatment		Thrombin		Thrombin+AMD3100		Thrombin+CXCL12		Thrombin+CXCL12+AMD3100		Thrombin+Ub		Thrombin+Ub+AMD3100
Time	mean	SEM	mean	SEM	mean	SEM	mean	SEM	mean	SEM	mean	SEM	mean	SEM
10	38.3333	4.45233	142.833	18.0705	61.25	9.32504	55	3.77793	76.9167	8.72515	95	16.9384	103.583	12.1646
20	37.9167	2.80005	378.25	59.3222	275.75	15.4312	124.333	14.5375	219.833	29.4942	363.182	55.4782	255.833	13.9875
30	66.0833	2.8932	560.417	43.9479	559.667	36.6094	208.5	32.189	354.5	53.1381	557.182	45.7439	398.667	32.6966
40	68.5	3.23452	735.417	63.3423	645.583	39.9641	291.667	38.1239	523.333	50.6118	736.818	68.0028	656.75	34.3897
55	124.75	7.70687	978.167	46.3396	983.833	48.1209	473.167	69.3752	833.333	90.8275	1031.45	41.2649	924.5	40.0154
75	172.667	20.9264	1075.25	90.9874	1161.17	81.338	478.583	58.3094	906.083	100.893	1175.36	91.2678	1121.42	71.4098
135	183.583	18.0754	1221.92	79.7572	1175.5	32.5852	703.667	77.3968	1184.75	97.893	1306.36	51.7933	1221.58	28.3785
195	226.833	9.1939	1258.17	80.1196	1286.17	96.8591	799	81.0538	1372.42	119.082	1246.82	58.0733	1337.25	30.1911
255	260.667	8.40484	1514.75	115.602	1368.92	87.3816	891.917	64.0006	1572.67	113.593	1489.64	91.8145	1660.25	39.5676
Fig. 3D
RFU			Thrombin plus Ub (nM)
Time	No treatment		0		30		100		300		1000		3000
10	75.875	8.24766	114.5	11.3133	40.75	5.02286	94.625	8.86279	90	8.01561	97	8.48479	97.875	7.97699
20	90.375	10.3319	202	9.10952	251	19.2311	178.312	16.9752	187.188	19.9905	211.688	18.5076	217.188	20.2271
30	97.5625	11.8919	412.188	38.1456			325.438	47.9269	312.125	51.1894	326.188	42.3679	325.438	45.3373
40	119	17.3885	490.562	26.5887	543.75	34.7092	401.375	42.2061	432.938	50.8288	455.812	45.4427	436.875	48.9837
55	260	68.4332	1096.88	125.11	912.75	65.2845	726.375	96.2798	800.5	71.9222	834	82.3089	892.438	103.747
75	262.25	62.8602	1212.69	85.9411	1186.75	88.3378	919.25	58.6522	980.625	73.6054	1080	78.6189	1051.88	75.0511
135	250.75	46.4771	1176.06	79.4962	1054	52.0449	1110.31	84.7676	1114.31	80.2407	1081.81	81.8175	1099.69	89.4626
195	236.6	42.6255	1309.06	111.582	911.75	90.8216	1063.25	76.9909	1062.94	93.7977	1179.69	103.147	1059	110.057
255	278.583	74.1735	1279.81	80.5412	1088.25	25.0844	1200.75	72.8652	1150.58	118.626	1273.5	98.3182	1362.08	99.9137

## Sheet: Fig. 4
Fig. 4A
RFU
Time	No Treat		Thrombin 25 nM		Thrombin 50 nM		Thrombin 75 nM		Thrombin 100 nM		No cells
	mean	SEM	mean	SEM	mean	SEM	mean	SEM	mean	SEM	mean	SEM
10	20.3333	1.27525	21.75	0.897176	22.4167	1.34535	27.0833	1.95192	36.25	4.31896	260.417	27.9999
20	23	2.04865	27.5	2.84312	35.9167	2.60087	57	6.95331	74	10.1757	402.583	26.0368
30	28.5833	3.78485	32.5	3.80689	52.4167	2.5029	102.333	12.6337	125.417	16.7397	784.667	62.0318
40	32.1667	5.06149	35	4.1524	63.8333	2.39897	122.75	14.1272	157	21.9217	842.083	39.668
55	36.6667	6.07819	39.3333	5.73312	81.75	3.25699	206.333	24.909	248.75	35.438	1050.92	53.0555
75	37.3333	5.3546	40.25	4.47573	95.0833	6.25646	211.917	20.4715	271.667	33.7873	1339.92	82.1173
135	34.4167	4.44232	39.6667	4.99444	90.4167	3.75067	225.083	26.7903	284	37.7983	1471.17	50.5918
195	38.25	4.31018	43.25	4.88213	100	5.04225	256	27.9748	297.583	36.671	1686.75	74.2699
255	42.5833	4.10923	44.5	4.08527	117.667	7.49276	273.5	30.3935	299.083	34.6142	2013.17	107.461
Fig. 4B
RFU
Thrombin	55 min		135 min		255 min
(nM)	mean	SEM	mean	SEM	mean	SEM
25	0.882969	0.418675	0.634017	0.278293	0.323315	0.152407
50	4.2902	0.309894	3.80693	0.254974	3.73009	0.372218
75	16.144	2.37003	12.9617	1.82123	11.4714	1.50986
100	20.1798	3.37183	16.9669	2.56957	12.7423	1.71953
Fig. 4C
RFU
Time	No Treat		Thrombin		Thrombin+CXCL12
	mean	SEM	mean	SEM	mean	SEM
10	62.5	9.25194	82.3333	12.3284	74.25	11.1227
20	70.25	12.206	135.917	18.2555	123.5	13.9672
30	78.5	10.7601	250.5	16.4453	234.5	15.3862
40	85.0833	13.3453	286.25	17.0472	260.083	12.7425
55	96.4167	16.7425	379.75	21.6687	311.417	12.3665
75	103.333	17.6052	436.583	34.3845	344.417	12.8961
195	111.583	18.8838	444.583	21.7696	365.167	13.2841
255	129.917	22.3977	530.083	24.002	408.25	13.9643
Fig. 4D
RFU
Time	No Treat		Thrombin		Thrombin+Ub
	mean	SEM	mean	SEM	mean	SEM
10	22.6667	0.655204	31.4167	4.27902	29.5	3.16348
20	25.25	1.12899	80.75	7.29272	63.5	5.5165
30	33.0833	3.46729	181.25	25.092	142.167	18.0579
40	38.9167	4.93666	274.5	34.169	201.083	22.4936
55	52.4167	8.40856	378.167	45.8713	300	27.8655
75	57	10.0845	381.167	40.7252	328.25	28.6489
195	71.9167	11.4432	440.167	34.9493	342.25	28.4754
255	74.4167	10.6802	483	31.5018	383.333	37.2411

## Sheet: Fig. 6
CXCR4 Tango (RLU)
log[Drug], M	CXCL12a		CXCL12b		S4V		R47E		triple mutant		CXCL12 3-68		CXCL12 dimer		CXCL12 monomer
	mean	SEM	mean	SEM	mean	SEM	mean	SEM	mean	SEM	mean	SEM	mean	SEM	mean	SEM
-5	92.8333	15.9173	76.5	8.69387	106.333	12.8787	97.5	7.6974	108	7.76745	58.8333	9.57572
-6	100		70.3333	5.23874	107	11.5145	80.3333	4.70225	90.6667	5.78312	32.6667	2.89156
-7	92.5	3.49762	65.8333	1.87824	65.1667	11.1667	54.3333	3.4801	52.5	12.2577	15.1667	4.25572
-8	72.5	6.19408	60	5.96518	30.3333	8.83805	17	2.75379	16.6667	6.49573	9.83333	2.90593
-9	33.75	7.32774	31.5	7.07696	20.8333	5.20683	8	2.29129	7.83333	1.5899	8	3.60555
-10	13.5833	2.91667	10	1.44338	9.66667	1.87824	6	1.75594	4.5	1.80278	15.1667	10.4257
-11	5.58333	1.57277	2.5	0.288675	7.33333	3.63242	2.66667	1.45297	3.5	1.80278	4.5	3.2532
-12	1.16667	0.749074	0	0	0	0	0	0	0	0	0	0
-6	100												83	13.7477	92.6667	4.8074
-7	87.8333	7.71542											96.3333	7.62306	74.1667	7.09656
-8	66.6667	5.17472											77.1667	2.74368	35.8333	5.13431
-9	25.5	2.25462											29	3.05505	13.6667	2.33333
-10	10.5	2.02073											11	0	5.66667	2.848
-11	5.33333	3.28295											6.5	0.866025	1.83333	2.94863
-12	4.33333	0.881917											6.83333	2.83333	-0.5	0.288675
-13	0	0											2	1	-4	5
ACKR3 Tango (RLU)
log[Drug], M	CXCL12a		CXCL12b		triple mutant		CXCL12 3-68		S4V		R47E			log[Drug]	CXCL12a		CXCL12 dimer		CXCL12 monomer
	mean	SEM	mean	SEM	mean	SEM	mean	SEM	mean	SEM	mean	SEM			mean	SEM	mean	SEM	mean	SEM
-5	100.857	1.59879	111	2.75379	90.75	6.75	14.1667	1.36423	91.1667	10.1009	93.3333	6.77208		-6	100	0	82.5	7.91096	98	4.93288
-6	94.7143	3.12223	96.3333	2.18581	77	3	20.1667	2.04803	84.1667	6.17342	80.5	1.25831		-7	97	3.78594	91.5	5.26783	94.3333	4.17665
-7	89.9286	4.32934	92.8333	3.94053	81.25	6.25	18.5	4.48144	84.6667	6.35959	79.5	1.5		-8	91.1667	2.68225	50.8333	3.81153	65.1667	7.59569
-8	67.7143	10.3451	86.8333	3.63242	72.5	6.5	11.6667	4.25572	83.5	3.05505	76.5	1.32288		-9	34.6667	6.9602	7.83333	1.01379	15.3333	4.17665
-9	22.3571	4.30492	43.8333	8.39808	41.25	22.25	5.5	2.02073	51.5	6.76387	57.6667	2.94863		-10	8.33333	3.52767	4.16667	1.69148	3.83333	1.36423
-10	6.71429	2.02912	11.3333	0.726483	18	5	2	0.57735	18.3333	3.19287	20.5	1.32288		-11	4.33333	2.848	2.5	1.5	1.66667	0.881917
-11	2.28571	1.01099	2.16667	0.927961	6.5	0.5	0.166667	0.166667	13.5	6.33114	2.16667	1.09291		-12	2.83333	1.36423	1.83333	1.36423	0.333333	0.333333
-12	0	0	0	0	0	0	0	0	0	0	0	0		-13	5.5	0	-0.5	0.5	0.5	0.5

## Sheet: Fig. 7
Fig. 7A
RFU				Thrombin plus
Time	No treatment			vehicle			CXCL12a			CXCL12b			CXCL12 3-68			S4V			R47E			triple mutant
	mean	SEM		mean	SEM		mean	SEM		mean	SEM		mean	SEM		mean	SEM		mean	SEM		mean	SEM
10	45.3333	2.98819		164.333	21.1622		143.75	16.4971		118.083	15.7049		114.583	15.7054		115	16.398		100.909	13.138		120.75	13.5009
20	53.3333	2.32031		290.25	31.2679		247.167	20.0147		238.5	16.245		228.583	20.4992		160.833	8.72113		160	13.989		164	11.5928
30	69.75	4.11045		509.333	47.8739		357.917	26.2056		328.917	21.9988		438.667	36.6086		324.083	22.2889		225.273	19.9313		245.167	24.1494
55	121.25	13.4357		805.167	61.8237		515.667	42.4811		504.333	39.1168		726.583	80.3571		497.667	40.6162		414.545	29.3395		429.583	35.6178
75	167.333	20.8978		982.25	59.1972		627.667	41.3135		628.75	33.5334		946	45.7788		645.833	45.5988		543.091	34.3933		619.25	39.9652
135	198.667	25.8543		1152.42	66.7391		704.417	47.839		731.083	57.2518		1061.58	77.2235		719.083	55.6817		609.182	53.3978		667.25	58.4235
195	232.417	35.6172		1351.17	93.7807		731.25	49.9697		743.167	40.1421		1292.08	80.0506		838.583	49.672		711	58.1725		756.083	49.0966
255	262.417	36.2218		1425.33	93.8133		817.083	49.7552		793.083	40.8817		1318.08	86.3698		845.083	46.6243		750.364	45.1475		803.583	55.2707
Fig. 7B
RFU				Thrombin plus
Time	No treatment			vehicle			CXCL12a			CXCL12b			CXCL12 3-68			S4V			R47E			triple mutant
	mean	SEM		mean	SEM		mean	SEM		mean	SEM		mean	SEM		mean	SEM		mean	SEM		mean	SEM
10	41.8889	8.82302		171.625	15.9216		127.333	19.2094		118.889	19.9231		163.667	17.438		142.333	16.207		155.111	19.4732		132.111	12.2785
20	56.3333	8.03983		240	22.4452		187.444	19.3994		176.667	15.6152		238.111	19.4832		219.333	27.0858		254.333	33.1126		191.222	17.3636
30	64.7778	8.18498		323.25	29.2506		225.222	21.2804		223.222	22.551		321.667	27.7939		299.889	30.6673		331.111	49.1391		272.667	27.2733
55	91.6667	6.42262		582.25	76.9327		312.556	36.4494		305.333	37.3385		529.111	49.6995		427.556	32.9491		477.444	74.2756		386.333	48.0283
75	138	16.734		669.875	75.1172		362.667	44.42		378.778	52.0592		637.222	60.9088		559.778	50.9465		562	65.5682		396.667	54.1541
135	172.444	27.9559		828.625	66.7145		437.111	41.0117		412.889	53.0048		861.889	79.0235		725.333	59.6301		696.222	85.5216		492.111	68.3218
195	207.111	42.9701		980.125	72.2428		492.333	49.2344		517.778	58.8378		958.556	54.4786		817.889	79.491		819.444	104.418		575.333	67.6541
255	220	38.9002		1105	109.026		582.667	59.0903		595.444	82.9891		1138.44	128.778		968.889	113.456		905.111	117.846		731.667	115.127
Fig. 7C
RFU				Thrombin plus
	No treatment			vehicle			CXCL12a			CXCL12b			CXCL12 3-68			S4V			R47E			triple mutant
Time	mean	SEM		mean	SEM		mean	SEM		mean	SEM		mean	SEM		mean	SEM		mean	SEM		mean	SEM
10	41.8889	8.82302	9	171.625	15.9216		106	20.5589		104.167	17.2943		145.4	12.5881		133.2	7.08096		145	6.34823		116	22.8845
20	56.3333	8.03983	9	240	22.4452		156.833	16.2551		171.333	11.0262		224.8	23.2989		238.4	35.8533		230.4	37.7208		164.8	14.0086
30	64.7778	8.18498	9	323.25	29.2506		198.167	20.8589		232.5	15.0017		302.6	35.6533		321.8	46.4396		327.4	38.2761		246.4	29.7516
40	73.8889	7.4376	9	392	47.1496		226.333	21.9297		256.667	11.8256		379.667	49.8435		351.667	47.7051		352.833	35.5579		341.333	63.3933
55	91.6667	6.42262	9	582.25	76.9327		272.167	19.4498		338.5	23.976		537.4	91.8458		538.2	81.1704		470	36.847		321.2	24.6727
75	138	16.734	9	669.875	75.1172		288.833	26.295		387.167	43.8516		657.2	82.5775		673.6	85.0697		600.8	72.4992		366.2	40.1079
135	172.444	27.9559	9	828.625	66.7145		362.667	53.617		450.833	54.6696		857.4	85.8933		890	134.049		681.4	68.6087		456.6	46.0159
195	207.111	42.9701	9	980.125	72.2428		492.5	93.485		558.5	66.9869		998	111.415		989.8	92.1561		898.2	73.7329		575.8	55.0985
255	220	38.9002	9	1105	109.026		514.833	84.9813		640.167	64.6145		1068.8	152.969		1167.6	220.929		1032.8	93.3056		643.2	75.7683
Fig. 7D
RFU				Thrombin plus
	No treatment			vehicle			CXCL12b			no cells			CXCL12a 5 nM			CXCL12a 0.05 nM			CXCL12 3-68			S4V			R47E			triple mutant
Time	mean	SEM		mean	SEM		mean	SEM		mean	SEM		mean	SEM		mean	SEM		mean	SEM		mean	SEM		mean	SEM		mean	SEM
10	50.1111	2.89849		138.333	25.9685		88	7.79779		238.889	16.1816		112.778	23.4407		122.222	17.7488		86.3333	9.9415		98	41.7373		111.333	13.377		110	15.3342
20	51.7778	1.43157		191.889	24.1755		172.667	28.3505		316.778	16.4897		181.667	38.0581		185.333	19.569		165.667	15.5893		144.333	44.587		152.444	12.5953		151.333	14.8174
30	70	7.29726		287.333	19.8997		290.333	32.1598		522.889	18.0589		231	29.1714		310.222	28.0039		265	24.2378		268.111	93.3507		297.556	27.5117		294.556	18.8806
40	85.5556	8.18893		415.556	40.7394		435.667	22.6286		723	53.8287		290.778	23.8186		464.333	20.018		458.889	32.5851		437.667	75.8518		417.778	29.7876		437.222	33.4015
55	118	14.6818		515.333	67.1344		612.111	41.8766		917.333	81.178		322.333	24.3795		581.556	37.7658		563.333	56.9885		515.889	173.154		568.778	55.4759		575.556	54.5703
75	170.667	24.1782		716.556	109.785		820.333	74.1831		1103.78	68.6007		499.556	45.0639		853.333	64.7111		862.556	67.6895		820.778	219.413		854.889	71.9648		794.889	70.8709
135	232.778	48.9883		836	134.689		983.222	49.4778		1276.67	56.0478		593.556	61.8542		998.222	40.4536		1046.78	66.1337		993	109.369		937.889	55.6196		935.444	58.3195
195	288.667	60.8089		893.667	122.356		1062	47.5368		1521.67	51.422		611.889	49.0358		1057.11	42.3643		1097.78	50.3799		1046.67	148.839		1025.22	64.3175		1090.33	45.6797
255	286.667	53.9351		972.556	112.946		1042	72.8268		1699.56	23.827		669	50.2331		1044.11	49.2805		1166.11	60.6581		1113	104.511		1137.33	34.7383		1095.89	48.6057

## Sheet: Fig. 8
Fig. 8A
RFU				Thrombin plus
Time	No Treat			vehicle			CXCL12a			dimer			monomer
	mean	SEM		mean	SEM		mean	SEM		mean	SEM		mean	SEM
10	46.6667	1.41064		134.583	21.7348		139.583	23.518		120.417	15.7939		132	21.3268
20	56.8333	2.68789		251.333	41.3049		208.417	30.2361		201.417	25.5593		196.917	27.642
30	65.75	3.92182		340.833	41.1955		223.417	26.2856		245.917	32.8462		229	33.3517
40	85.75	6.40446		453.083	61.4138		303.25	40.9647		313.5	37.2694		267.917	35.31
55	110.083	5.52057		508.583	38.3298		322.333	40.8267		354.333	41.9042		309.25	38.7353
75	191.333	16.6862		791	75.8841		404.75	51.1023		420.917	52.6195		405.25	53.5083
135	228	20.6592		797.333	41.7907		390.917	50.2054		471.75	52.2628		410.417	58.2495
195	292.833	28.7573		857.333	72.0007		415.917	49.7479		540.5	70.4881		473.333	67.3699
255	294.083	23.3347		906	67.537		489.583	63.22		574.25	82.8435		467.417	65.7374
Fig. 8B
RFU				Thrombin plus
Time	No Treat			vehicle			CXCL12a			dimer			monomer
	mean	SEM		mean	SEM		mean	SEM		mean	SEM		mean	SEM
10	46.6667	1.41064		134.583	21.7348		121.833	18.3137		130.75	16.6119		129.917	13.241
20	56.8333	2.68789		251.333	41.3049		191.083	24.2866		298	29.6188		167.75	19.7864
30	65.75	3.92182		340.833	41.1955		208.167	28.2056		336	36.0654		212.333	22.4295
40	85.75	6.40446		453.083	61.4138		259.833	34.76		445.167	32.9016		250.583	28.8332
55	110.083	5.52057		508.583	38.3298		297.167	36.7887		484.333	30.6044		306.583	39.556
75	191.333	16.6862		791	75.8841		376.583	52.1056		753.917	65.1835		404.083	55.3209
135	228	20.6592		797.333	41.7907		429.333	64.6335		691.167	53.4632		392.583	40.3649
195	292.833	28.7573		857.333	72.0007		373.833	42.1773		851.417	56.7581		438.417	47.6012
255	294.083	23.3347		906	67.537		446.833	62.5225		886.083	59.2734		477.083	49.967
Fig. 8C
RFU				Thrombin plus
Time	No Treat			vehicle			CXCL12a			dimer			monomer
	mean	SEM		mean	SEM		mean	SEM		mean	SEM		mean	SEM
10	46.6667	1.41064		134.583	21.7348		117.583	14.7476		115.75	10.68		95.5833	9.92812
20	56.8333	2.68789		251.333	41.3049		241.5	26.942		246.167	28.3423		205.833	21.8756
30	65.75	3.92182		340.833	41.1955		268.167	28.3051		360.833	28.4639		256.667	27.7975
40	85.75	6.40446		453.083	61.4138		337.25	40.5709		458.5	46.1494		316.167	37.763
55	110.083	5.52057		508.583	38.3298		345.417	28.7208		480.333	34.0499		331.333	33.8467
75	191.333	16.6862		791	75.8841		479.5	52.1197		740.833	73.0819		449.083	45.438
135	228	20.6592		797.333	41.7907		488.917	52.634		733.75	45.7705		449.583	44.5667
195	292.833	28.7573		857.333	72.0007		493.25	44.9436		843	62.9289		553.667	62.2812
255	294.083	23.3347		906	67.537		583.083	54.2155		860.75	68.773		575.583	71.6573
Fig. 8D
RFU				Thrombin plus
Time	No Treat			vehicle			CXCL12a			dimer			monomer
	mean	SEM		mean	SEM		mean	SEM		mean	SEM		mean	SEM
10	51.6667	7.17248		74.3333	13.2958		78	5.7735		100.667	7.62306		101.667	13.0171
20	81.6667	22.6593		161	22.1886		198.333	40.3375		224	39.8873		218.667	16.1795
30	122.333	23.3833		301.333	15.0591		260	24.0069		300	21.7332		309.667	22.1911
40	180.667	36.425		443.667	7.83865		362.333	31.8346		365	42.5793		387.667	19.785
55	211.333	11.5662		561.667	11.3333		501.667	55.2942		565.667	62.0815		603.333	26.6917
75	304.333	50.9651		814.667	8.68588		636	65.2559		718.333	39.8511		756.667	60.3389
135	375.333	63.98		869.667	35.2199		870.333	5.4569		848.333	40.2506		876	38.371
195	415	55.0545		1033	81.9024		993.667	40.9159		956	111.987		940	17.5784
255	522.333	31.6298		1137.33	18.9854		1081.67	58.8369		986.667	58.3562		1083	52.6023

## Sheet: Fig. 9
% inhibition
	CXCL12a			CXCL12b			CXCL12 (3-68)			CXCL12 S4V			CXCL12 R47E			CXCL12 K27A/R41A/R47A			CXCL12-LD			CXCL12-LM
[c]	mean	SEM		mean	SEM		mean	SEM		mean	SEM		mean	SEM		mean	SEM		mean	SEM		mean	SEM
0.05	0			0	0		0	0		0	0		0	0		0	0		0	0		0	0
0.5	59.73	9.231		52.52	7.301		4.09	17.28		0	24.96		8.158	10.54		52.18	8.561		7.395	11.24		54	11.71
5	63.35	8.446		57.58	9.377		0	14.55		15.38	12.82		22.59	13.32		42.18	13.01		3.268	9.685		70.1	8.165
50	60.18	7.305		54.37	3.515		9.221	7.427		49.89	4.009		58.04	3.882		53.46	4.753		54.21	13.54		71.67	10.6
